# Supplementary material for: Real-World Outcomes of Immunotherapy in Second- or Later-Line Non-Small Cell Lung Cancer with Actionable Genetic Alterations
Source: Cancers (Basel). 2023 Nov 16;15(22):5450. doi: 10.3390/cancers15225450 (PMC10670305; doi:10.3390/cancers15225450)
Supplement: Supplementary file 1 [file cancers-15-05450-s001.zip]

Archive with 2 entries (2 files):
- Supplementary_Tables and Figures_Clean.pdf
- Supplementary_Tables and Figures_Track change.pdf
